# Supplementary material for: De-novo non-convulsive status epilepticus in adult medical inpatients without known epilepsy: Analysis of mortality related factors and literature review
Source: PLoS One. 2021 Oct 15;16(10):e0258602. doi: 10.1371/journal.pone.0258602 (PMC8519439; doi:10.1371/journal.pone.0258602)
Supplement: S1 File — Database including all cases with complete data. (XLS) [file pone.0258602.s003.xls]

## Sheet: Hoja1
Gender	Hypertension	Diabetes	Dyslipemia	Atrial fibrillation	Valvular disease	Ischemic heart disease	Heart failure	Vascular disease	Glomerular filtrate	Previous brain damage	Psychiatric disease	Previous cancer	Anticoagulation	Antiagregation	Corticoids	Inmunosupresion	Benzodiacepines	Antidepressive treatment	Neuroleptic treatment	Previous antibiotic trearment	Main consultation reason	Mental status admision	Infection	Respiratory failure	Heart failure	Acute kidney injury	Confusional state	ionic alteration	NCSE at admision	Stroke at admision	Sepsis	ICU admision	Anticoagulation at admision	Benzodiacepins at admision	Neuroleptics at admision	Levetiracetam	Phenitoin	Valproic acid	Lacosamide	Antibiotic treatment at admision	Leukocytes	Hb	Platelets	Creatinin	Urea	Na	K	Calcium	Magnesium
0	1	1	1	0	1	1	2	1	5	0	0	0	0	1	0	0	0	0	1	0	3	1	1	0	0	0	0	0	0	0	1	1	0	0	0	0	0	0	0	6	4.09	7.7	58	4.12	291	137	4.3	8.2	0
0	0	0	0	0	0	0	0	0	4	0	0	0	0	0	0	0	0	1	0	0	4	5	1	0	0	0	0	0	0	0	1	0	0	1	0	1	0	0	0	7	16.98	14.9	262	1.8	121	135	5.5	0	0
1	1	1	1	1	0	0	0	0	3	3	0	0	0	0	0	0	0	1	0	0	2	1	1	1	0	0	0	0	0	0	0	0	0	1	1	1	0	0	0	1	4.4	11.4	181	1.6	178	134	3.4	8.7	0
1	1	0	1	1	0	0	0	0	3	3	0	0	4	0	0	0	0	0	0	0	1	6	0	0	0	0	0	0	0	1	0	0	0	0	0	1	0	1	0	4	9.5	11.2	435	0.78	18	147	3.2	9.3	0
1	0	0	1	1	0	0	0	0	2	3	0	0	0	1	0	0	0	0	0	0	1	5	1	0	0	0	0	0	0	1	0	0	0	0	1	0	0	0	0	4	6.5	14.3	159	0.9	41	144	4.7	9	0
0	1	0	0	0	1	0	0	0	0	0	2	0	1	0	0	0	1	0	0	0	1	2	0	0	0	0	1	1	0	0	0	0	1	0	1	0	0	0	0	0	6.91	16.2	163	1	42	122	4	0	0
1	1	0	0	0	0	0	0	0	4	0	0	1	7	0	0	0	0	1	0	0	3	1	1	0	0	0	0	0	0	0	0	0	7	0	0	0	0	0	0	4	5	13.4	142	1.8	181	126	3.8	8.4	0
0	1	1	0	0	0	0	0	0	2	0	0	0	0	0	1	0	0	1	1	0	2	2	0	1	0	0	0	0	0	0	0	0	7	0	0	0	0	0	0	6	25.9	13	282	0.9	287	137	4.9	9.9	0
1	1	1	1	1	0	0	2	0	4	3	4	0	0	1	0	0	0	0	1	0	1	2	1	0	0	0	0	0	0	1	0	0	0	1	1	0	0	0	0	4	6.47	10.3	138	1.45	24	140	4.2	9.2	0
1	1	1	0	1	0	0	0	0	4	0	0	1	7	0	0	0	0	1	0	0	2	1	1	1	0	1	0	1	0	0	1	0	7	1	0	1	0	1	0	4	2.79	12.1	218	4.4	163	125	5	8.9	0
1	1	1	0	1	1	0	0	0	2	0	0	0	1	0	0	0	1	1	1	0	1	3	1	0	0	0	0	0	0	0	0	0	1	1	1	0	0	0	0	6	16.2	12.7	438	0.9	39	128	4.9	7.8	0
1	1	1	1	1	1	1	0	0	5	0	0	0	0	0	0	0	0	1	1	0	4	1	1	0	1	1	0	0	0	0	0	0	0	0	1	0	0	0	0	2	11.03	11.1	151	1.8	87	138	3.8	9.4	0
1	1	0	1	0	0	0	1	0	4	0	0	0	0	0	0	0	0	0	0	0	4	5	0	0	0	0	0	0	1	0	0	0	0	0	0	0	0	0	0	2	18.6	11	648	1.95	135	154	5.3	9.9	0
1	1	0	0	0	0	0	0	0	5	0	1	0	0	0	0	0	0	0	0	0	1	3	0	0	0	0	1	0	0	0	0	0	0	0	0	0	0	0	0	1	7.66	9.1	279	2.39	171	142	5.2	10.6	0
0	0	0	0	0	0	0	0	0	2	5	4	1	0	1	0	0	1	1	1	0	1	6	1	0	0	0	0	0	0	0	1	0	0	0	0	0	0	0	0	1	24.7	19.3	287	1.42	74	149	4.5	9.4	2.6
1	0	0	0	0	0	0	0	0	1	5	2	0	0	0	0	0	1	1	0	0	2	1	0	0	1	0	0	0	0	0	0	0	0	1	0	0	0	0	0	6	5.79	9.3	217	0.46	19	140	3.9	8.6	0
0	1	0	1	0	0	0	0	0	3	0	0	0	0	1	0	0	1	1	0	0	1	2	0	0	0	0	1	0	0	0	0	0	0	1	0	0	0	0	0	2	9.2	11.1	199	1.5	91	142	4.8		0
1	1	0	0	0	0	0	0	0	5	0	0	0	0	0	0	0	0	0	0	2	1	1	1	0	0	0	0	0	0	0	0	0	0	0	0	0	0	0	0	6	7.59	9.9	218	1.32	114	150	4.9	10.9	1.89
1	1	0	1	0	0	0	0	0	4	4	1	0	0	0	0	0	1	1	0	0	2	1	1	0	1	0	0	0	0	0	0	0	0	0	1	0	0	1	0	2	9.84	10.7	213	2.18	170	137	3.43	0	0
0	1	0	1	1	0	0	2	0	3	3	0	0	0	0	0	0	0	0	0	1	4	3	1	0	0	0	0	0	0	0	0	0	0	1	1	0	0	0	0	1	8.83	9.8	196	2.42	161	146	3.41	0	0
0	0	0	1	1	0	0	0	0	1	0	0	1	0	1	0	0	1	0	1	1	2	1	1	0	0	0	0	0	0	0	1	0	0	1	1	0	0	0	0	10	11.1	10.2	245	0.7	22	139	4	10	0
0	1	1	1	1	1	0	1	0	2	0	0	0	5	0	0	0	0	0	0	0	2	4	0	0	1	0	0	0	0	0	0	1	5	0	0	0	0	0	0	2	14.68	14.6	171	2.14	52	140	4.4	7.8	2.45
1	1	1	1	1	0	1	1	0	2	0	1	0	5	0	0	0	0	1	0	0	2	1	0	1	1	1	0	0	0	0	0	0	7	0	1	1	0	0	0	6	15.93	10.6	267	1.4	72	139	4.7	8.7	0
0	0	0	0	0	0	0	0	0	2	0	0	0	0	0	0	0	0	0	0	0	5	1	1	0	0	0	0	0	0	0	0	0	0	0	0	0	0	0	0	4	15.16	15.7	220	0.58	33	139	4	0	0
1	0	1	1	1	0	1	1	0	2	5	0	0	0	1	0	0	1	1	0	0	4	4	1	0	0	0	0	0	1	0	0	0	0	1	0	0	0	0	0	6	11.17	13.8	428	2.84	213	155	4.9	9.2	0
1	0	0	0	1	0	0	0	0	4	0	0	0	0	0	0	0	1	0	0	3	4	3	1	0	0	0	0	0	0	0	0	0	0	1	0	0	0	0	0	1	17.43	10	292	0.89	39	138	3.9	9.6	0
0	1	0	0	0	0	0	0	3	2	0	0	0	0	1	0	0	0	0	0	0	2	1	1	0	0	0	0	0	0	0	0	1	7	1	1	1	0	0	0	8	6.79	11.2	392	7.8	277	128	6.8	10	0
0	0	0	0	0	0	0	0	0	2	0	0	1	0	0	0	0	1	0	0	0	1	5	0	0	0	0	1	0	1	0	0	0	7	1	1	0	1	0	1	10	1.93	11.7	240	0.94	65	137	5	9.5	1.73
0	0	1	0	0	0	0	0	0	3	0	0	0	7	0	0	0	0	0	0	2	1	6	0	0	0	0	1	0	0	0	0	0	7	0	0	0	0	0	0	1	9.11	8.9	181	1.06	111	131	3.3	8.9	0
1	1	0	0	0	0	1	1	1	2	0	0	0	0	1	0	0	0	0	1	0	4	2	1	0	0	0	1	0	0	0	0	0	7	1	1	1	0	0	0	23	5.8	12.3	317	0.6	73	137	3.5	9.4	0
1	0	0	0	0	0	0	0	0	4	0	1	0	0	0	0	0	0	0	1	0	4	1	1	1	0	0	0	0	0	0	0	0	0	0	1	0	0	0	0	17	14.6	14.7	134	1.4	42	143	4.6	8.7	0
1	1	1	1	1	1	1	2	1	5	2	0	1	4	0	0	0	0	1	0	0	1	2	1	0	0	0	0	1	0	0	1	0	7	1	0	1	0	0	1	1	20.39	10.5	518	2.56	192	135	6.1	10.6	0
1	1	0	0	0	0	0	0	0	5	0	5	0	0	0	0	0	0	1	0	3	1	5	0	0	0	0	1	0	0	0	2	1	0	0	1	0	0	0	0	2	11.14	12.4	295	2.59	100	143	5.9	10.3	0
0	0	0	0	0	0	0	0	0	1	1	3	0	0	0	0	0	1	0	1	5	1	1	1	0	0	0	0	0	0	1	0	0	0	1	1	0	0	0	0	1	14.51	15.3	279	0.87	40	141	4.2	0	0
0	0	0	0	0	0	0	0	0	1	0	1	0	0	0	0	0	1	0	1	5	1	6	1	0	0	0	0	0	0	1	0	0	0	1	1	0	0	0	0	4	14.5	15.3	279	0.87	40	141	4.2	0	0
0	0	0	0	0	0	0	0	0	2	1	4	0	0	0	0	0	0	0	1	0	1	2	1	0	0	0	0	0	0	0	0	0	7	0	1	0	0	0	1	6	22.72	14	383	0.94	33	138	4.4	8.7	0
0	0	0	0	0	0	0	0	0	2	0	0	1	0	0	0	0	0	0	0	4	1	1	1	0	0	0	0	1	0	0	1	1	7	1	1	1	0	0	0	1	14.57	17.6	234	0.99	96	125	5.8	9.9	1.89
1	1	0	0	0	0	0	0	0	2	2	2	0	0	0	0	0	1	1	0	0	1	6	0	0	0	0	0	0	0	1	2	1	7	1	0	1	1	0	1	10	9.3	14.1	145	0.62	26	145	3.8	7.3	0
1	1	1	0	1	0	0	0	0	3	0	0	0	0	0	0	0	0	0	0	2	5	1	0	1	0	0	0	0	0	0	0	0	7	1	0	1	0	0	0	1	6.1	12.8	130	1.42	49	133	5.1	9.7	1.89
1	0	0	0	0	0	0	0	0	0	0	0	0	0	0	0	0	0	1	0	0	3	1	1	0	0	1	0	0	0	0	1	0	0	0	1	0	0	0	0	1	17.24	10.5	175	1.23	114	137	4.7	8.1	0
1	0	0	0	0	0	0	0	0	2	0	0	0	0	0	0	0	0	0	0	0	4	2	1	0	0	1	1	0	0	0	0	0	0	1	0	1	0	1	0	4	12.34	13.8	399	1.15	75	126	6.29	8.6	0
1	0	0	0	0	0	0	0	0	3	0	0	0	0	0	0	0	0	0	0	0	2	1	1	0	0	0	0	0	0	0	0	0	0	0	0	0	0	0	0	4	12.34	13.8	399	1.15	75	126	6.29	0	0
1	1	1	0	1	0	0	0	0	2	3	0	0	1	0	0	0	1	0	0	0	4	2	0	1	0	0	0	0	0	0	0	0	7	1	0	1	0	1	0	1	12.01	18.6	170	1.37	131	151	3.7	8.4	0
0	0	0	1	0	0	0	1	0	2	0	0	0	0	0	0	0	0	0	1	0	4	4	0	1	0	0	0	0	1	0	0	0	0	0	0	0	0	0	0	4	5.96	12.1	239	0.82	73	144	3.5	10.6	0
1	1	1	1	0	0	0	0	0	5	0	0	0	0	0	0	0	1	1	0	0	1	1	0	0	0	1	0	0	0	0	0	0	0	0	1	1	0	1	0	1	10.12	9.8	164	6	279	134	8.5	8.1	2.06
0	1	0	0	1	0	0	1	0	2	0	0	0	0	1	0	0	0	0	0	0	2	1	0	1	0	0	0	0	0	0	0	1	7	1	1	0	0	1	0	1	8.03	13.2	146	1.1	91	140	4.2	9.5	1.9
1	1	0	0	1	0	0	0	0	4	3	0	1	0	1	0	0	0	0	1	0	2	3	1	0	0	1	0	0	1	0	0	0	0	0	1	0	0	0	0	4	8.65	14.1	59	2.03	60	134	5.4	8.7	0
1	1	0	0	0	0	0	0	0	5	0	0	0	0	0	0	0	0	0	0	0	4	4	0	0	0	0	0	0	1	0	0	0	7	0	1	1	0	0	0	4	12.38	15.1	287	1.89	94	141	4.1	9.6	0
0	0	1	0	0	0	0	1	0	2	0	0	0	0	0	0	0	0	0	0	0	5	2	1	0	0	0	0	0	0	0	0	1	7	1	0	1	0	0	1	0	4.62	14.2	172	1.3	63	135	6.3	10.1	0
1	1	0	0	0	0	0	0	0	3	0	0	0	0	0	0	0	0	0	0	0	5	2	0	0	0	1	0	1	0	0	0	0	7	1	0	1	0	0	0	20	13.3	14.6	452	2.06	197	126	7.9	9.6	0
1	0	0	0	0	0	0	0	0	2	2	0	0	0	0	0	0	0	0	1	1	1	4	1	0	0	0	0	0	0	0	0	0	7	0	1	1	1	0	0	10	17.62	12.2	336	0.56	42	143	4	8.1	0
1	1	0	1	0	0	0	0	0	3	3	0	0	0	1	0	0	1	0	1	0	1	1	1	0	0	0	0	0	1	0	0	0	0	1	1	0	0	0	0	4	6.04	13.9	170	1.59	85	144	4.3	9.9	0
1	1	1	1	1	0	0	1	0	3	0	0	0	1	0	0	0	0	0	1	0	1	2	0	0	0	0	1	0	0	0	0	0	7	1	1	1	0	1	0	1	9.1	11.1	143	1.7	69	144	4.5	9.4	0
0	1	0	1	1	1	1	0	0	4	0	0	0	0	0	0	0	0	0	0	0	5	1	1	0	0	0	1	0	0	0	0	0	0	0	0	0	0	0	0	2	16.83	13.5	149	2.73	337	156	3.8	8.7	2.73
[truncated: 47 more columns]
